# Supplementary material for: Empirical methods for controlling false positives and estimating confidence in ChIP-Seq peaks
Source: BMC Bioinformatics. 2008 Dec 5;9:523. doi: 10.1186/1471-2105-9-523 (PMC2628906; doi:10.1186/1471-2105-9-523)
Supplement: Additional File 1 — A variety of html documents from the USeq web site detailing the available applications, their best usage, output file type descriptions, command line menus, etc. [file 1471-2105-9-523-S1.zip]

Archive with 17 entries (14 files):
- USeqUserGuides/
- USeqUserGuides/.DS_Store
- __MACOSX/
- __MACOSX/USeqUserGuides/
- __MACOSX/USeqUserGuides/._.DS_Store
- USeqUserGuides/applications.html
- __MACOSX/USeqUserGuides/._applications.html
- USeqUserGuides/cmdLnMenus.html
- USeqUserGuides/JavaDoc.zip
- USeqUserGuides/license.txt
- __MACOSX/USeqUserGuides/._license.txt
- USeqUserGuides/outputFileTypeDescriptions.html
- __MACOSX/USeqUserGuides/._outputFileTypeDescriptions.html
- USeqUserGuides/README.html
- __MACOSX/USeqUserGuides/._README.html
- USeqUserGuides/usage.html
- __MACOSX/USeqUserGuides/._usage.html
