# Supplementary material for: Empirical methods for controlling false positives and estimating confidence in ChIP-Seq peaks
Source: BMC Bioinformatics. 2008 Dec 5;9:523. doi: 10.1186/1471-2105-9-523 (PMC2628906; doi:10.1186/1471-2105-9-523)
Supplement: Additional File 1 — A variety of html documents from the USeq web site detailing the available applications, their best usage, output file type descriptions, command line menus, etc. [file 1471-2105-9-523-S1.zip › USeqUserGuides/license.txt]

USeq, copyright 2008 University of Utah Research Foundation.  All rights reserved.

Redistribution and use in source and binary forms, with or without 
modification, are permitted provided that the following conditions are met:

(1) Redistributions of source code must retain the above copyright 
notice, this list of conditions and the following disclaimer.

(2) Redistributions in binary form must reproduce the above copyright 
notice, this list of conditions and the following disclaimer in the 
documentation and/or other materials provided with the distribution.

(3) Neither the name of the University of Utah nor the names of its 
contributors may be used to endorse or promote products derived from 
this software without specific prior written permission.

THIS SOFTWARE IS PROVIDED BY THE COPYRIGHT HOLDERS AND CONTRIBUTORS "AS 
IS" AND ANY EXPRESS OR IMPLIED WARRANTIES, INCLUDING, BUT NOT LIMITED 
TO, THE IMPLIED WARRANTIES OF MERCHANTABILITY AND FITNESS FOR A 
PARTICULAR PURPOSE ARE DISCLAIMED. IN NO EVENT SHALL THE COPYRIGHT OWNER 
OR CONTRIBUTORS BE LIABLE FOR ANY DIRECT, INDIRECT, INCIDENTAL, SPECIAL, 
EXEMPLARY, OR CONSEQUENTIAL DAMAGES (INCLUDING, BUT NOT LIMITED TO, 
PROCUREMENT OF SUBSTITUTE GOODS OR SERVICES; LOSS OF USE, DATA, OR 
PROFITS; OR BUSINESS INTERRUPTION) HOWEVER CAUSED AND ON ANY THEORY OF 
LIABILITY, WHETHER IN CONTRACT, STRICT LIABILITY, OR TORT (INCLUDING 
NEGLIGENCE OR OTHERWISE) ARISING IN ANY WAY OUT OF THE USE OF THIS 
SOFTWARE, EVEN IF ADVISED OF THE POSSIBILITY OF SUCH DAMAGE.

You are under no obligation whatsoever to provide any bug fixes, 
patches, or upgrades to the features, functionality or performance of 
the source code ("Enhancements") to anyone; however, if you choose to 
make your Enhancements available either publicly, or directly to 
the University of Utah, without imposing a separate 
written license agreement for such Enhancements, then you hereby grant 
the following license: a  non-exclusive, royalty-free perpetual license 
to install, use, modify, prepare derivative works, incorporate into 
other computer software, distribute, and sublicense such enhancements or 
derivative works thereof, in binary and source code form.
